# Supplementary material for: Antibody Arrays Identified Cycle-Dependent Plasma Biomarker Candidates of Peritoneal Endometriosis
Source: J Pers Med. 2022 May 24;12(6):852. doi: 10.3390/jpm12060852 (PMC9225192; doi:10.3390/jpm12060852)
Supplement: Supplementary file 1 [file jpm-12-00852-s001.zip]

Archive with 1 entries (1 files):
- jpm-1716952-supplementary.pdf
